# Supplementary material for: Smilax weniae, a New Species of Smilacaceae from Limestone Areas Bordering Guizhou and Guangxi, China
Source: Plants (Basel). 2022 Apr 11;11(8):1032. doi: 10.3390/plants11081032 (PMC9028124; doi:10.3390/plants11081032)
Supplement: Supplementary file 1 [file plants-11-01032-s001.zip]

Archive with 1 entries (1 files):
- plants-1606369-supplementary.pdf
